# Supplementary material for: Quantitative N-glycoproteomics reveals altered glycosylation levels of various plasma proteins in bloodstream infected patients
Source: PLoS One. 2018 Mar 29;13(3):e0195006. doi: 10.1371/journal.pone.0195006 (PMC5875812; doi:10.1371/journal.pone.0195006)
Supplement: S2 File — This file contains Table A with all the quantified potential N-glycopeptide ions and Table B with significantly different potential N-glycopeptide ions found by Orthogonal projections to latent structures-discriminant analysis visualized by S-Plot. (XLSX) [file pone.0195006.s002.xlsx]

## Sheet: Table A
m/z	Protein Accession	Retention time (min)	Mass	Charge	Max fold change	Highest mean condition	Lowest mean condition	Maximum CV	T test p value
1320.88	A1AT_HUMAN	43.7236	3959.63	3	2.6045	Case	Control	45.3223	1.52271e-09
990.912	A1AT_HUMAN	43.7236	3959.62	4	2.59703	Case	Control	48.3626	8.17047e-09
1011.44	A1AT_HUMAN	40.7306	4041.75	4	1.99594	Case	Control	44.3807	1.65031e-07
1068.2	CERU_HUMAN	33.5355	4268.77	4	2.39312	Case	Control	78.1702	0.00021349
1067.2	CGAT1_HUMAN	41.3929	4264.76	4	1.8294	Case	Control	54.7934	6.74563e-05
985.908	HEMO_HUMAN	36.1566	3939.6	4	1.78738	Case	Control	49.0293	2.47322e-05
939.671	HEMO_HUMAN	19.32	2815.99	3	1.48598	Control	Case	64.6463	0.00117124
1203.81	HEMO_HUMAN	27.9076	3608.4	3	1.45174	Case	Control	59.3522	0.00789159
903.107	HEMO_HUMAN	27.9076	3608.4	4	1.39253	Case	Control	58.0466	0.0133335
1333.92	HPT_HUMAN	34.9813	3998.75	3	1.94397	Case	Control	33.6219	3.22687e-10
1115.18	HPT_HUMAN	34.9813	3342.52	3	1.82528	Case	Control	31.8666	7.41623e-10
931.996	HPT_HUMAN	35.9339	4654.94	5	2.50024	Case	Control	49.5223	4.72596e-08
1092.13	HPT_HUMAN	38.3661	3273.36	3	1.78769	Case	Control	53.6607	0.000139461
1225.77	HPT_HUMAN	52.3982	4899.07	4	3.16059	Case	Control	99.9576	0.000527492
916.623	HPTR_HUMAN	21.3942	3662.46	4	2.74419	Case	Control	84.8162	0.000145483
1016.93	IGHA1_HUMAN	35.0151	4063.68	4	5.21701	Case	Control	46.0836	1.69827e-13
885.122	IGHA1_HUMAN	18.1786	3536.46	4	1.83611	Control	Case	87.1997	6.69429e-05
984.026	IGHA1_HUMAN	38.6564	4915.09	5	3.95943	Case	Control	141.15	0.00543183
1147.68	IGHA1_HUMAN	42.5006	5733.38	5	1.59646	Case	Control	54.1559	0.00163664
1179.74	IGHA1_HUMAN	35.5957	4714.93	4	1.3354	Control	Case	44.638	0.00380374
976.25	IGHA1_HUMAN	49.642	4876.21	5	1.37806	Control	Case	170.136	0.336011
868.017	IGHG2_HUMAN	19.4891	2601.03	3	1.75213	Control	Case	60.5362	0.000161075
885.654	IGHG2_HUMAN	19.4891	2653.94	3	1.62863	Control	Case	57.4663	0.000192161
989.726	IGHG2_HUMAN	19.32	2966.16	3	1.18684	Control	Case	69.6266	0.216744
1236.89	NA	34.9813	3707.65	3	1.84957	Case	Control	33.241	1.50427e-09
1236.89	NA	33.9273	3707.65	3	1.64634	Case	Control	45.2446	6.41619e-05
250.996	NA	54.2497	1249.94	5	1.65779	Case	Control	26.4422	1.4707e-10
1528.98	NA	50.4593	4583.92	3	3.80164	Case	Control	52.4938	3.50725e-10
327.003	NA	54.2497	1303.98	4	2.03695	Case	Control	38.3156	2.10424e-09
1008.44	NA	35.049	4029.72	4	1.79721	Case	Control	29.3436	1.54999e-10
961.086	NA	17.6516	2880.24	3	2.08588	Control	Case	51.1237	2.11981e-10
1102.26	NA	31.7516	4405.02	4	3.51359	Control	Case	88.7009	4.45119e-11
1146.99	NA	50.4931	4583.92	4	2.64521	Case	Control	50.2404	1.7706e-08
594.293	NA	46.7842	1779.86	3	2.33015	Control	Case	44.137	1.28429e-10
599.965	NA	46.7842	1796.87	3	2.39076	Control	Case	46.3456	1.5339e-10
1164.75	NA	50.9863	4654.95	4	3.20092	Case	Control	49.7467	9.4624e-10
1358.58	NA	33.5693	4072.73	3	2.4888	Case	Control	40.135	1.52899e-10
1455.63	NA	34.7784	4363.87	3	1.98733	Case	Control	36.538	2.57196e-11
805.353	NA	34.9813	4021.73	5	1.8007	Case	Control	30.7186	3.80111e-10
1082.8	NA	17.4149	3245.37	3	2.12182	Control	Case	71.0446	1.33152e-07
1091.97	NA	34.8123	4363.87	4	1.87227	Case	Control	31.0327	5.67363e-11
1344.92	NA	35.1026	4031.73	3	1.87737	Case	Control	31.5056	2.25968e-10
1552.66	NA	50.9863	4654.96	3	3.73922	Case	Control	51.3912	5.26451e-11
811.344	NA	34.9475	4051.68	5	1.82114	Case	Control	29.9289	1.34865e-10
812.348	NA	17.4487	3245.36	4	2.08762	Control	Case	69.9805	3.24143e-08
1000.69	NA	34.9813	3998.74	4	1.88789	Case	Control	33.5258	7.70044e-10
1013.68	NA	34.9813	4050.69	4	1.86877	Case	Control	28.0589	6.79462e-12
1032.7	NA	31.8869	4126.78	4	1.82759	Case	Control	31.8984	9.13666e-10
1142.73	NA	51.4457	4566.9	4	3.29689	Case	Control	55.2013	9.67844e-09
1338.92	NA	34.9813	4013.73	3	1.84532	Case	Control	33.5293	1.98766e-09
1522.98	NA	51.7838	4565.92	3	3.52522	Case	Control	78.4409	6.69643e-06
1523.31	NA	51.4795	4566.9	3	3.71274	Case	Control	53.1798	8.01941e-10
846.389	NA	21.3942	2536.14	3	4.28105	Control	Case	95.2061	5.9827e-05
1110.22	NA	42.2103	4436.84	4	2.62301	Case	Control	47.6284	3.13158e-09
1142.49	NA	51.8176	4565.92	4	3.18108	Case	Control	81.8319	2.90349e-05
1160.49	NA	51.6824	4637.94	4	3.66929	Case	Control	55.5467	2.30447e-09
1600.7	NA	35.0151	7998.47	5	3.05135	Case	Control	47.3511	2.72368e-10
800.754	NA	34.9813	3998.73	5	1.78711	Case	Control	33.6988	5.57386e-09
1028.78	NA	17.6516	3083.31	3	2.07311	Control	Case	52.3064	5.25014e-07
598.664	NA	41.6155	1792.97	3	2.89959	Control	Case	77.0274	3.86865e-05
605.674	NA	51.7162	1814	3	2.22244	Control	Case	54.3281	6.14126e-07
609.318	NA	51.6824	1824.93	3	1.61385	Control	Case	48.0002	5.46879e-07
771.836	NA	17.6854	3083.31	4	2.07486	Control	Case	53.5171	1.25273e-07
868.345	NA	30.2721	2602.01	3	1.84689	Control	Case	54.705	1.02529e-09
1015.1	NA	17.2598	3042.28	3	2.03748	Control	Case	65.4905	3.05551e-07
1335.22	NA	51.0539	4002.63	3	3.06926	Case	Control	56.2741	2.58765e-08
1348.26	NA	40.663	4041.75	3	2.16005	Case	Control	42.1781	7.60808e-09
1552.66	NA	36.0015	4654.96	3	2.42945	Case	Control	45.8617	1.43545e-08
592.988	NA	43.3995	1775.94	3	2.47839	Control	Case	67.7943	2.66868e-05
919.741	NA	31.1908	2756.2	3	2.61048	Control	Case	119.068	2.43844e-06
1164.75	NA	35.9677	4654.96	4	2.34111	Case	Control	44.9015	1.16645e-08
1098.26	NA	34.7108	4389	4	2.59285	Control	Case	86.5446	8.09443e-07
1179.95	NA	51.0877	4715.78	4	2.71775	Case	Control	92.1088	4.80576e-07
1184.23	NA	35.1026	4732.89	4	1.89258	Case	Control	40.8735	7.43285e-08
938.634	NA	24.7791	3750.51	4	5.01408	Control	Case	150.754	0.00560359
1263.04	NA	51.0539	5048.12	4	6.65277	Case	Control	104.173	4.22855e-05
1286.25	NA	31.157	5140.97	4	2.43933	Case	Control	54.8661	7.41822e-07
604.667	NA	42.602	1810.98	3	2.24411	Control	Case	122.246	0.00929909
609.323	NA	37.6361	1824.95	3	2.84676	Control	Case	141.57	0.0153894
815.375	NA	32.38	3257.47	4	2.87251	Control	Case	111.547	0.0027647
1251.18	NA	24.8129	3750.52	3	4.98981	Control	Case	148.774	0.00514582
887.454	NA	51.0877	2659.34	3	2.73968	Control	Case	120.283	0.00570707
907.077	NA	17.9419	2718.21	3	1.71414	Control	Case	57.0693	6.44603e-06
1097.13	NA	19.3876	3288.37	3	1.64563	Control	Case	69.8161	6.82516e-05
1213.48	NA	28.9954	4849.88	4	2.06126	Case	Control	49.2648	1.45378e-06
1232.54	NA	42.2103	4926.12	4	2.57961	Case	Control	52.9651	1.28338e-07
1400.55	NA	28.7587	6997.69	5	2.69058	Control	Case	108.35	0.00011144
893.776	NA	46.9392	2678.31	3	2.35147	Control	Case	84.4047	2.2344e-05
961.887	NA	36.7512	3843.52	4	1.7734	Case	Control	45.9125	8.17103e-06
1109.44	NA	34.0288	4433.74	4	2.01641	Case	Control	57.3583	3.04105e-05
1116.29	NA	51.378	4461.14	4	3.72938	Control	Case	136.469	5.74516e-06
1198.79	NA	48.3652	4791.15	4	13.3649	Case	Control	134.081	0.000383815
553.331	NA	39.9809	1656.97	3	1.82379	Control	Case	82.3365	0.00127391
589.964	NA	33.5355	1766.87	3	1.47383	Control	Case	39.2957	0.000253505
699.672	NA	26.955	2095.99	3	1.83738	Control	Case	51.7394	7.01583e-05
752.585	NA	28.6911	3006.31	4	1.71282	Control	Case	60.8708	4.25046e-06
802.152	NA	32.2786	3204.58	4	1.69288	Control	Case	46.6298	7.19431e-05
889.431	NA	51.4795	2665.27	3	1.51884	Control	Case	97.8402	0.0145806
990.184	NA	35.0151	3956.71	4	2.84221	Case	Control	81.4864	6.01158e-05
1136.82	NA	17.2936	3407.42	3	2.12491	Control	Case	97.8078	0.00201555
1236.53	NA	40.305	4942.11	4	2.76176	Case	Control	87.2287	0.000241397
1311.77	NA	51.0201	6553.8	5	3.30507	Case	Control	144.99	0.000458315
599.666	NA	35.731	1795.98	3	1.75923	Case	Control	46.3593	1.77018e-05
672.683	NA	40.3727	2015.03	3	2.23127	Control	Case	74.3234	3.30277e-05
763.715	NA	34.4881	2288.12	3	1.55306	Control	Case	41.3662	8.25054e-06
828.076	NA	45.8316	2481.21	3	2.38435	Control	Case	76.1283	1.84953e-05
852.861	NA	17.226	3407.42	4	2.05809	Control	Case	84.953	0.00173337
922.033	NA	19.32	2763.08	3	1.62278	Control	Case	71.6108	0.000402202
1231.58	NA	51.0877	4922.31	4	3.29446	Control	Case	92.1679	2.25356e-05
554.298	NA	40.2036	2213.16	4	2.37565	Control	Case	80.5227	2.67229e-05
572.954	NA	28.8263	1715.84	3	1.94605	Control	Case	58.6077	9.94209e-05
738.728	NA	40.3727	2213.16	3	2.47559	Control	Case	88.949	2.72946e-05
845.872	NA	22.0565	3379.46	4	2.74034	Control	Case	119.336	8.60857e-05
1043.11	NA	19.5567	3126.32	3	1.59045	Control	Case	47.1619	2.08958e-05
1176.47	NA	40.663	4701.85	4	1.66264	Case	Control	53.6641	3.58454e-05
1211.87	NA	31.9545	3632.6	3	1.51781	Control	Case	43.3309	3.12748e-06
1253.24	NA	43.7236	3756.69	3	3.01973	Case	Control	83.5388	2.09319e-05
1314.21	NA	36.1566	3939.61	3	1.82014	Case	Control	49.8318	2.42656e-05
1382.6	NA	34.9475	4144.77	3	1.6248	Case	Control	42.4013	3.94037e-05
889.43	NA	51.8712	2665.27	3	1.41705	Control	Case	93.3973	0.052475
904.144	NA	32.0221	3612.55	4	2.76606	Case	Control	107.733	0.00311034
918.644	NA	23.0767	3670.55	4	2.53829	Control	Case	116.515	0.000297043
1005.78	NA	23.0767	3014.33	3	2.61734	Control	Case	119.579	0.000250153
1023.81	NA	51.6486	3068.4	3	1.72459	Control	Case	98.481	0.00205793
1104.71	NA	33.4679	4414.82	4	3.31055	Case	Control	77.5933	5.77546e-06
1127.49	NA	23.1105	3379.44	3	2.59828	Control	Case	119.246	0.000265341
1127.49	NA	22.0904	3379.45	3	2.5784	Control	Case	117.496	0.00015632
1224.53	NA	23.0767	3670.55	3	2.55956	Control	Case	118.046	0.000315976
1342.03	NA	19.3876	5364.1	4	2.23973	Control	Case	88.0928	8.99616e-05
1472.62	NA	33.5017	4414.83	3	4.00095	Case	Control	89.5871	2.77835e-06
1628.71	NA	38.724	4883.12	3	2.23135	Case	Control	63.5962	4.34142e-05
1634.03	NA	38.3661	4899.08	3	2.4848	Case	Control	91.0769	0.00088017
540.64	NA	51.223	1618.9	3	2.19891	Control	Case	75.7443	0.000538854
909.156	NA	31.9545	3632.59	4	1.49115	Control	Case	43.9938	6.58187e-06
1205.19	NA	31.9207	3612.56	3	2.8305	Case	Control	108.651	0.00229129
1225.78	NA	38.3661	4899.09	4	2.01731	Case	Control	74.2336	0.000618013
1229.53	NA	38.7578	4914.1	4	2.87179	Case	Control	128.028	0.00737108
546.644	NA	51.223	1636.91	3	2.04305	Control	Case	71.8509	0.000709351
625.975	NA	22.9414	1874.9	3	1.51631	Control	Case	51.5675	0.000629743
863.119	NA	17.3472	3448.45	4	1.75851	Control	Case	71.2702	0.000728111
925.634	NA	17.908	3698.51	4	1.62246	Control	Case	108.214	0.0249872
969.412	NA	23.0767	3873.62	4	1.9124	Control	Case	100.361	0.00663018
977.628	NA	38.7578	4883.1	5	1.94713	Case	Control	56.1546	4.74515e-05
985.475	NA	51.0877	4922.34	5	4.3087	Control	Case	121.499	4.8907e-05
994.419	NA	31.0696	2980.24	3	1.92787	Control	Case	79.8366	0.00121621
1019.06	NA	20.6107	3054.17	3	1.61819	Control	Case	69.2088	0.000355861
1096.47	NA	17.5501	3286.38	3	1.64081	Control	Case	57.0374	0.0011998
1157.85	NA	32.056	3470.54	3	1.55057	Control	Case	49.8162	0.000291818
1201.26	NA	35.9001	4801.01	4	1.93765	Case	Control	77.5785	0.000172641
1221.79	NA	38.7578	4883.12	4	2.00605	Case	Control	55.4916	2.44171e-05
1231.25	NA	31.684	4920.97	4	1.8956	Case	Control	64.6943	0.000203802
1253.85	NA	31.5289	3758.53	3	2.05423	Control	Case	70.7922	0.00047459
1292.22	NA	23.0767	3873.64	3	1.97041	Control	Case	102.689	0.00565757
1385.84	NA	39.4877	5539.34	4	1.92599	Case	Control	65.5745	0.000259916
640.832	NA	34.7784	2559.3	4	1.62468	Control	Case	59.9963	0.000396541
885.484	NA	51.2906	2653.43	3	2.33489	Control	Case	103.092	0.000342851
896.317	NA	12.618	2685.93	3	1.28962	Control	Case	49.8963	0.0243943
961.435	NA	31.326	3841.71	4	2.21532	Control	Case	89.5362	0.00214668
980.826	NA	38.3661	4899.1	5	2.00693	Case	Control	76.414	0.000930943
982.486	NA	51.3244	4907.4	5	3.49471	Control	Case	119.328	0.00252608
1108.87	NA	39.4201	5539.33	5	1.82949	Case	Control	61.9559	0.000288481
644.678	NA	37.5149	1931.01	3	2.48226	Control	Case	110.412	0.00639693
724.37	NA	50.6284	2170.09	3	1.55544	Control	Case	68.0338	0.000795047
769.381	NA	51.1554	2305.12	3	3.51225	Control	Case	99.4359	0.00026631
777.407	NA	51.3244	2329.2	3	1.5966	Control	Case	49.7792	0.000476886
817.111	NA	51.5471	2448.31	3	1.26738	Control	Case	86.0818	0.151667
836.087	NA	51.0201	2505.24	3	2.79123	Control	Case	83.0139	0.000103216
878.679	NA	12.5841	2633.01	3	1.31595	Control	Case	59.1578	0.0378055
882.349	NA	24.0633	2644.03	3	1.58024	Control	Case	56.266	0.00146928
1064.94	NA	33.4679	4255.72	4	1.59415	Case	Control	60.964	0.00508442
1069.2	NA	32.2786	3204.58	3	1.55476	Control	Case	60.2056	0.0022495
1083.69	NA	33.5017	4330.72	4	1.5766	Case	Control	50.9555	0.000567016
1112.29	NA	51.6486	4445.14	4	2.6632	Control	Case	159.437	0.00164465
1179.24	NA	51.4119	4712.94	4	1.78998	Case	Control	66.125	0.00165411
1191.5	NA	36.4947	4761.96	4	3.48474	Case	Control	79.4447	1.12054e-05
1248.52	NA	36.4947	3742.55	3	1.90112	Control	Case	69.3724	0.00148426
1265.89	NA	31.8192	3794.64	3	1.44561	Control	Case	57.6829	0.000750747
1434.35	NA	42.5682	5733.37	4	1.5987	Case	Control	51.3686	0.00113865
483.76	NA	37.5685	1931.01	4	2.42431	Control	Case	112.946	0.0083316
575.007	NA	49.608	1722	3	1.54862	Control	Case	55.7223	0.0030998
701.064	NA	34.7108	2800.23	4	1.81561	Control	Case	147.675	0.0350892
865.04	NA	36.4947	2592.1	3	1.7677	Control	Case	79.9225	0.000724339
940.177	NA	43.7236	3756.68	4	2.77508	Case	Control	77.3461	6.56851e-05
1037.2	NA	34.9475	4144.78	4	1.42482	Case	Control	39.5557	0.000465445
1068.99	NA	50.7974	4271.94	4	1.96145	Control	Case	81.5193	0.000834217
1149.01	NA	37.7713	4592.02	4	1.77628	Case	Control	66.6908	0.00247179
1243.51	NA	32.9747	4969.99	4	1.95254	Case	Control	70.1879	0.000601733
1416.6	NA	51.0539	4246.77	3	2.09642	Case	Control	63.7392	5.71848e-05
513.013	NA	30.8329	2048.02	4	1.6221	Control	Case	72.499	0.00351801
623.323	NA	51.1554	2489.26	4	4.47025	Control	Case	109.521	0.00029568
627.576	NA	51.0201	2506.27	4	1.61203	Control	Case	79.1013	0.00804239
713.674	NA	32.5153	2138	3	1.17535	Case	Control	117.213	0.495422
736.169	NA	50.7974	2940.65	4	1.75763	Control	Case	155.125	0.0903458
814.637	NA	30.7314	3254.52	4	1.92195	Control	Case	68.6586	0.000819642
822.605	NA	17.584	3286.39	4	1.73513	Control	Case	65.5388	0.00264077
892.103	NA	50.9525	2673.29	3	1.87257	Control	Case	116.276	0.0199998
913.154	NA	28.2317	3648.59	4	1.35107	Control	Case	72.257	0.0223313
943.839	NA	49.9999	4714.16	5	2.02802	Control	Case	219.327	0.0872782
1057.74	NA	38.7578	4226.91	4	1.80192	Case	Control	77.4552	0.00325131
1201.26	NA	50.9863	4801.01	4	1.62857	Case	Control	64.8623	0.00678102
1303.75	NA	20.374	5210.99	4	6.26831	Case	Control	230.385	0.0509376
1340.57	NA	50.9863	6697.82	5	5.20397	Case	Control	117.558	0.000470219
638.044	NA	50.7298	1911.11	3	1.8308	Control	Case	90.8312	0.00527138
663.324	NA	32.3462	1986.95	3	1.50643	Control	Case	46.9144	0.00151367
705.063	NA	29.2181	2816.22	4	2.16564	Control	Case	98.2842	0.0038097
875.117	NA	18.4012	3496.44	4	1.99626	Case	Control	86.9451	0.00463003
894.217	NA	51.1215	3572.84	4	2.31381	Control	Case	208.461	0.0273913
949.408	NA	31.7178	3793.6	4	1.39496	Control	Case	52.4305	0.000742373
1052.72	NA	30.9681	4206.86	4	1.71326	Control	Case	75.9113	0.00643827
561.054	NA	34.7446	2800.23	5	1.73213	Control	Case	155.575	0.0622723
668.655	NA	29.6774	2002.94	3	1.60902	Control	Case	59.7833	0.00317324
810.73	NA	51.2568	2429.17	3	2.83335	Control	Case	122.197	0.00697267
873.347	NA	15.7803	2617.02	3	1.66348	Control	Case	105.442	0.0596919
1001.95	NA	31.2246	4003.78	4	1.74295	Control	Case	90.9807	0.0238776
1104.45	NA	26.4618	4413.76	4	1.51283	Control	Case	55.7113	0.00413534
1155.22	NA	26.3941	4616.83	4	1.51005	Control	Case	74.8482	0.0144806
1173.3	NA	39.8118	5861.45	5	1.45676	Case	Control	79.6762	0.023519
1179	NA	51.7838	4711.96	4	1.87063	Case	Control	84.7303	0.00666234
1188.52	NA	35.8324	3562.53	3	1.72914	Control	Case	93.7112	0.0125628
1217.2	NA	28.1979	3648.58	3	1.35346	Control	Case	75.3826	0.0259549
1225.78	NA	51.0539	4899.08	4	2.39291	Case	Control	102.668	0.00370246
1466.38	NA	39.7442	5861.47	4	1.55506	Case	Control	91.8817	0.0171122
632.017	NA	34.2176	1893.03	3	1.46418	Control	Case	56.3956	0.00616408
662.402	NA	50.5607	1984.18	3	1.6631	Control	Case	103.765	0.051642
875.675	NA	19.4891	2624	3	1.41183	Control	Case	65.893	0.0134315
922.609	NA	37.4811	4608.01	5	1.97475	Case	Control	70.9435	0.000844699
966.413	NA	14.7599	2896.22	3	1.55191	Control	Case	126.261	0.0930392
976.804	NA	51.2568	2927.39	3	1.80075	Control	Case	93.1979	0.00617131
1188.73	NA	33.3664	4750.9	4	1.7693	Case	Control	68.8711	0.00288539
1255.78	NA	35.9001	5019.09	4	1.46123	Case	Control	79.7918	0.0238285
1474.89	NA	50.8849	5895.55	4	1.91927	Case	Control	164.594	0.0346114
1668.38	NA	22.9076	6669.48	4	1.44949	Case	Control	51.4373	0.00734391
633.848	NA	45.8993	2531.36	4	1.62101	Control	Case	71.4417	0.0105616
694.339	NA	31.3599	2079.99	3	1.45778	Control	Case	71.1037	0.0225512
775.834	NA	14.7937	3099.31	4	1.47965	Control	Case	139.316	0.157462
815.157	NA	51.0201	3256.6	4	1.45541	Control	Case	136.574	0.206929
833.156	NA	50.7974	3328.59	4	1.24858	Control	Case	175.588	0.55652
858.775	NA	42.0074	2573.3	3	1.29581	Case	Control	37.5493	0.0101946
971.75	NA	11.9219	2912.23	3	1.08944	Case	Control	142.896	0.764569
976.054	NA	19.165	2925.14	3	1.4161	Control	Case	80.0468	0.042462
1034.11	NA	14.7937	3099.31	3	1.37881	Control	Case	142.768	0.245249
1058.75	NA	38.197	3173.23	3	1.76159	Case	Control	57.2472	0.000238332
1073.08	NA	20.3402	3216.22	3	1.38453	Control	Case	78.1386	0.0606305
1153.01	NA	37.4472	4608	4	1.75083	Case	Control	62.7254	0.000888146
1247.77	NA	49.2839	4987.05	4	1.57807	Control	Case	136.367	0.0874991
1335.6	NA	31.2246	4003.77	3	1.78723	Control	Case	96.8742	0.0320262
1500.32	NA	31.853	4497.95	3	1.72613	Control	Case	84.2656	0.0208817
612.309	NA	49.7435	2445.21	4	2.5072	Control	Case	137.446	0.0244763
637.322	NA	50.696	2545.26	4	2.32747	Control	Case	126.763	0.0272251
667.129	NA	50.8313	3330.61	5	1.17033	Control	Case	168.843	0.675356
723.052	NA	50.6622	2166.13	3	1.1537	Control	Case	85.5971	0.432322
758.366	NA	51.5809	2272.08	3	1.5905	Control	Case	68.836	0.0148885
779.833	NA	11.9557	3115.3	4	1.06729	Case	Control	136.818	0.814532
816.345	NA	14.557	3261.35	4	1.79265	Control	Case	99.7479	0.0364316
849.113	NA	39.2849	2544.32	3	1.39398	Control	Case	72.8938	0.0487743
915.766	NA	51.6824	2744.28	3	2.59591	Control	Case	127.053	0.013197
917.732	NA	11.9557	2750.17	3	1.07084	Case	Control	138.939	0.806718
927.363	NA	15.6112	2779.07	3	1.68506	Control	Case	130.992	0.124778
1051.65	NA	34.15	5253.21	5	1.37481	Control	Case	65.1689	0.0273782
1078.41	NA	16.4285	3232.2	3	2.20398	Control	Case	136.045	0.0413448
1083.67	NA	38.1294	5413.31	5	1.37171	Control	Case	69.3711	0.0507356
1143.23	NA	35.7986	4568.88	4	1.34615	Case	Control	55.165	0.0242897
1180.12	NA	50.8849	5895.55	5	1.82537	Case	Control	155.355	0.0447907
1180.72	NA	37.7375	4718.85	4	1.42523	Case	Control	61.4734	0.0125729
1194.97	NA	31.2246	4775.84	4	1.77201	Case	Control	68.1887	0.00203903
590.977	NA	23.6039	1769.91	3	1.66238	Control	Case	89.1462	0.0341808
597.66	NA	47.8382	1789.96	3	1.13229	Control	Case	142.434	0.651014
603.336	NA	45.764	1806.99	3	1.09939	Control	Case	146.749	0.739955
631.284	NA	26.1715	1890.83	3	1.21715	Control	Case	44.9223	0.0387809
845.41	NA	50.9187	2533.21	3	1.61623	Control	Case	80.547	0.0298691
929.633	NA	15.0163	3714.5	4	2.26089	Control	Case	122.937	0.0253944
932.696	NA	12.4827	2795.07	3	1.1653	Control	Case	67.9438	0.259994
981.378	NA	15.4419	2941.11	3	1.86794	Control	Case	133.316	0.0805055
1125.5	NA	31.8869	4497.95	4	1.63358	Control	Case	76.2248	0.0184841
1170.73	NA	31.4951	4678.88	4	1.43468	Case	Control	66.2101	0.0259296
1176.24	NA	50.9525	3525.68	3	1.42784	Control	Case	90.2828	0.0510723
1334.9	NA	23.0091	6669.49	5	1.3671	Case	Control	48.6933	0.014745
1407.93	NA	22.4821	7034.61	5	1.3425	Case	Control	61.0907	0.0376389
1523.97	NA	35.6972	4568.88	3	1.44541	Case	Control	65.5922	0.021289
607.29	NA	46.7842	1818.85	3	1.11982	Control	Case	111.905	0.60147
673.334	NA	51.1892	2016.98	3	2.38631	Case	Control	148.709	0.0367772
732.369	NA	51.0539	3656.81	5	1.16288	Case	Control	235.375	0.779834
822.439	NA	51.75	2464.3	3	1.55722	Control	Case	86.4453	0.0282095
946.37	NA	12.787	2836.09	3	1.35651	Control	Case	50.9764	0.0207536
1006.76	NA	18.9959	3017.26	3	1.37255	Control	Case	79.849	0.0641254
1183.51	NA	50.4593	4730.01	4	1.43616	Case	Control	62.1467	0.0190846
1185.5	NA	37.7037	4737.98	4	1.6571	Case	Control	69.4745	0.00609787
1280.26	NA	38.2308	5117.03	4	1.87437	Case	Control	78.8259	0.00309113
1378.72	NA	22.5835	6888.55	5	1.51121	Case	Control	63.3191	0.00857533
1573.96	NA	37.7713	4718.85	3	1.43906	Case	Control	67.7451	0.0213139
559.934	NA	32.8394	1676.78	3	1.06008	Case	Control	118.179	0.804826
617.67	NA	51.7838	1849.99	3	1.11251	Control	Case	154.334	0.723856
826.606	NA	14.7937	3302.4	4	1.16893	Control	Case	137.061	0.558105
884.104	NA	52.2094	2649.29	3	1.13264	Control	Case	101.653	0.561287
1056.48	NA	51.1892	4221.9	4	1.22201	Control	Case	93.6224	0.235305
1103.79	NA	20.4416	3308.35	3	1.32108	Control	Case	103.266	0.184786
1224.24	NA	31.4613	4892.94	4	1.00825	Control	Case	89.974	0.967698
1349.71	NA	20.4754	6743.52	5	1.1863	Case	Control	71.0994	0.247012
1355.84	NA	51.7162	5419.33	4	2.13303	Case	Control	85.7768	0.00297461
456.994	NA	33.5017	1823.95	4	1.58698	Case	Control	85.1423	0.0295947
608.665	NA	45.7978	1822.97	3	1.05316	Control	Case	126.25	0.835662
612.65	NA	38.0082	1834.93	3	1.10787	Control	Case	101.374	0.618386
786.372	NA	39.4201	2356.1	3	1.19648	Control	Case	38.2451	0.038517
789.115	NA	40.0683	3152.43	4	1.22146	Control	Case	83.1127	0.28744
848.766	NA	39.082	2543.28	3	1.22192	Control	Case	64.9231	0.163017
923.394	NA	18.3674	2767.16	3	1.571	Control	Case	88.2408	0.0520073
935.708	NA	19.5229	2804.1	3	1.24649	Control	Case	73.421	0.14833
1018.47	NA	51.9389	3052.4	3	1.38611	Control	Case	92.4343	0.133192
1190.53	NA	37.6699	4758.09	4	1.18631	Control	Case	46.4717	0.0975856
673.331	NA	50.7298	2689.3	4	1.87339	Control	Case	105.669	0.0329219
764.041	NA	50.7298	2289.1	3	1.69695	Control	Case	95.3746	0.0437649
1073.16	NA	29.59	4288.62	4	1.27122	Control	Case	77.2412	0.119926
1188.98	NA	38.6564	4751.91	4	1.52049	Case	Control	78.1303	0.0308454
1320.7	NA	20.5093	6598.48	5	1.34381	Case	Control	49.5204	0.0159484
1430.56	NA	29.6774	4288.64	3	1.22999	Control	Case	82.8996	0.211789
1207.49	NA	36.8526	4825.95	4	1.48684	Case	Control	82.308	0.0448877
1559.1	NA	20.9348	6232.35	4	1.27006	Case	Control	52.195	0.0553876
406.898	NA	32.056	1217.67	3	1.11978	Control	Case	74.8198	0.525304
547.941	NA	35.2716	1640.8	3	3.1864	Case	Control	208.753	0.0772537
845.075	NA	47.5677	2532.2	3	1.2532	Control	Case	61.5009	0.101974
850.742	NA	41.6831	2549.2	3	1.06227	Control	Case	43.8316	0.497631
897.434	NA	50.7298	2689.28	3	2.06593	Control	Case	113.353	0.0281717
941.038	NA	15.8677	2820.09	3	1.16049	Control	Case	97.582	0.501659
1074.45	NA	19.0297	3220.33	3	1.10779	Control	Case	96.9692	0.636968
1220.06	NA	49.642	4876.23	4	1.36933	Control	Case	163.157	0.333935
1276.69	NA	20.7995	6378.4	5	1.1368	Case	Control	48.7081	0.269158
1512.3	NA	35.0151	4533.87	3	1.36144	Control	Case	95.3211	0.17328
557.879	NA	43.656	2227.49	4	46.5539	Case	Control	300.959	0.0801793
624.658	NA	39.2172	1870.95	3	1.20542	Control	Case	77.3827	0.354603
872.794	NA	42.6358	2615.36	3	1.1405	Control	Case	67.3983	0.392072
996.66	NA	17.9419	3982.61	4	1.30129	Case	Control	55.4774	0.0434449
1134.48	NA	34.9475	4533.87	4	1.30114	Control	Case	86.6607	0.195389
1151.22	NA	30.2721	4600.84	4	1.14081	Control	Case	68.905	0.432147
1247.48	NA	20.901	6232.34	5	1.26664	Case	Control	50.6276	0.0494564
633.328	NA	50.7974	2529.28	4	1.53503	Control	Case	159.615	0.288308
1061.7	NA	34.15	4242.77	4	1.19532	Control	Case	88.5065	0.382541
1595.61	NA	20.901	6378.4	4	1.17192	Case	Control	50.5398	0.190405
443.483	NA	23.6039	1769.9	4	1.46203	Control	Case	102.001	0.148928
1000.39	NA	12.6856	2998.14	3	1.25462	Control	Case	57.6222	0.114419
1134.47	NA	31.2584	4533.87	4	1.26728	Control	Case	78.4462	0.244257
1173.22	NA	31.326	4688.86	4	1.2402	Control	Case	61.0524	0.168225
1191.54	NA	50.8313	4762.13	4	1.78049	Case	Control	112.892	0.0479403
724.35	NA	28.9616	2170.03	3	1.0015	Case	Control	33.2101	0.986106
1175.24	NA	37.2105	4696.93	4	1.1147	Control	Case	91.491	0.643585
547.269	NA	30.5088	2185.05	4	1.13808	Case	Control	54.8335	0.337504
717.72	NA	51.4795	2150.14	3	1.21751	Case	Control	71.2047	0.239018
729.34	NA	30.4749	2185	3	1.11282	Case	Control	48.239	0.382357
1112.72	NA	33.995	4446.85	4	1.18447	Case	Control	87.0915	0.449654
1138.47	NA	28.3331	4549.85	4	1.0934	Control	Case	111.58	0.722576
1138.47	NA	28.894	4549.86	4	1.16971	Control	Case	104.008	0.514899
1217.23	NA	37.4134	4864.91	4	1.17488	Control	Case	65.1532	0.300948
991.102	NA	36.9203	2970.28	3	1.17338	Control	Case	81.4893	0.444803
1092.73	NA	51.3244	4366.9	4	1.06111	Case	Control	100.067	0.792978
1100.45	NA	30.3735	4397.76	4	1.22011	Control	Case	64.8981	0.222541
1110.95	NA	30.5088	4439.79	4	1.30387	Control	Case	60.1014	0.079004
1142.24	NA	50.8849	4564.93	4	1.0406	Control	Case	63.0327	0.763302
1189.24	NA	28.9278	4752.93	4	1.29847	Case	Control	111.813	0.356035
1346.34	NA	51.8712	5381.35	4	1.21843	Case	Control	84.1077	0.361579
1466.93	NA	30.3397	4397.77	3	1.2539	Control	Case	67.623	0.191288
996.946	NA	38.9269	3983.76	4	1.00615	Case	Control	98.1124	0.978926
1161	NA	40.663	4639.98	4	1.36674	Case	Control	116.796	0.23049
1189.24	NA	28.4346	4752.94	4	1.29113	Case	Control	103.931	0.311164
596.998	NA	32.0221	1787.97	3	39.6468	Case	Control	293.756	0.0743041
698.669	NA	38.6225	2092.99	3	2.88474	Case	Control	177.773	0.0494519
780.77	NA	51.2906	2339.29	3	1.2278	Case	Control	83.5456	0.339376
1185.24	NA	34.9475	4736.93	4	1.16275	Case	Control	90.4479	0.495717
547.325	NA	28.2317	1638.95	3	1.02661	Case	Control	36.6901	0.745592
735.34	NA	30.3735	2203	3	1.50217	Case	Control	122.698	0.148586

## Sheet: Table B
m/z	Mass	Charge	Max fold change	Highest mean condition	Lowest mean condition	p[1]	p(corr)[1]
250.996	1249.94	5	1.65779	Case	Control	-0.0103234	-0.728743
327.003	1303.98	4	2.03695	Case	Control	-0.00814202	-0.670041
594.293	1779.86	3	2.33015	Control	Case	0.0314198	0.698073
599.965	1796.87	3	2.39076	Control	Case	0.0935934	0.696282
609.318	1824.93	3	1.61385	Control	Case	0.0126297	0.786416
800.754	3998.73	5	1.78711	Case	Control	-0.0520835	-0.705394
805.353	4021.73	5	1.8007	Case	Control	-0.0242553	-0.732562
811.344	4051.68	5	1.82114	Case	Control	-0.0341251	-0.72854
868.345	2602.01	3	1.84689	Control	Case	0.0238143	0.664493
931.996	4654.94	5	2.50024	Case	Control	-0.0365662	-0.676422
961.086	2880.24	3	2.08588	Control	Case	0.14828	0.704483
990.912	3959.62	4	2.59703	Case	Control	-0.149636	-0.726952
1000.69	3998.74	4	1.88789	Case	Control	-0.38101	-0.7231
1008.44	4029.72	4	1.79721	Case	Control	-0.0655696	-0.751053
1011.44	4041.75	4	1.99594	Case	Control	-0.0482237	-0.673035
1013.68	4050.69	4	1.86877	Case	Control	-0.0729359	-0.755399
1016.93	4063.68	4	5.21701	Case	Control	-0.04495	-0.765259
1032.7	4126.78	4	1.82759	Case	Control	-0.0309625	-0.729719
1091.97	4363.87	4	1.87227	Case	Control	-0.0750474	-0.738626
1102.26	4405.02	4	3.51359	Control	Case	0.0394716	0.735964
1110.22	4436.84	4	2.62301	Case	Control	-0.0397555	-0.675469
1115.18	3342.52	3	1.82528	Case	Control	-0.110399	-0.734563
1142.73	4566.9	4	3.29689	Case	Control	-0.045609	-0.677339
1146.99	4583.92	4	2.64521	Case	Control	-0.0793137	-0.67003
1160.49	4637.94	4	3.66929	Case	Control	-0.02614	-0.671057
1164.75	4654.95	4	3.20092	Case	Control	-0.043036	-0.679745
1164.75	4654.96	4	2.34111	Case	Control	-0.112721	-0.694844
1236.89	3707.65	3	1.84957	Case	Control	-0.1304	-0.720311
1320.88	3959.63	3	2.6045	Case	Control	-0.181345	-0.741769
1333.92	3998.75	3	1.94397	Case	Control	-0.310735	-0.726656
1335.22	4002.63	3	3.06926	Case	Control	-0.0314635	-0.699217
1338.92	4013.73	3	1.84532	Case	Control	-0.0519636	-0.705309
1344.92	4031.73	3	1.87737	Case	Control	-0.0460542	-0.733863
1348.26	4041.75	3	2.16005	Case	Control	-0.0424142	-0.70814
1358.58	4072.73	3	2.4888	Case	Control	-0.0696238	-0.716389
1455.63	4363.87	3	1.98733	Case	Control	-0.045601	-0.735581
1523.31	4566.9	3	3.71274	Case	Control	-0.0434558	-0.704271
1528.98	4583.92	3	3.80164	Case	Control	-0.0634906	-0.709308
1552.66	4654.96	3	2.42945	Case	Control	-0.0563648	-0.683652
1552.66	4654.96	3	3.73922	Case	Control	-0.0322204	-0.710696
1600.7	7998.47	5	3.05135	Case	Control	-0.0831559	-0.719098
